# Supplementary material for: Genome-wide identification and functional characterization of the Magnesium Transporter (MGT) gene family and its expression patterns to different anionic magnesium stresses in Yinshania henryi
Source: BMC Genomics. 2026 Mar 2;27:356. doi: 10.1186/s12864-026-12704-z (PMC13059214; doi:10.1186/s12864-026-12704-z)
Supplement: Supplementary file 1 — Supplementary Material 1. [file 12864_2026_12704_MOESM1_ESM.zip]

Archive with 18 entries (17 files):
- Supplementary Files/
- Supplementary Files/Figure S1.docx
- Supplementary Files/Figure S2.docx
- Supplementary Files/Figure S3.docx
- Supplementary Files/Figure S4.docx
- Supplementary Files/Figure S5.docx
- Supplementary Files/Figure S6.docx
- Supplementary Files/Figure S7.docx
- Supplementary Files/Table S1.xlsx
- Supplementary Files/Table S10.xlsx
- Supplementary Files/Table S2.xlsx
- Supplementary Files/Table S3.xlsx
- Supplementary Files/Table S4.xlsx
- Supplementary Files/Table S5.xlsx
- Supplementary Files/Table S6.xlsx
- Supplementary Files/Table S7.xlsx
- Supplementary Files/Table S8.xlsx
- Supplementary Files/Table S9.xlsx
