# Supplementary material for: Genome-wide identification and functional characterization of the Magnesium Transporter (MGT) gene family and its expression patterns to different anionic magnesium stresses in Yinshania henryi
Source: BMC Genomics. 2026 Mar 2;27:356. doi: 10.1186/s12864-026-12704-z (PMC13059214; doi:10.1186/s12864-026-12704-z)
Supplement: Supplementary file 1 — Supplementary Material 1. [file 12864_2026_12704_MOESM1_ESM.zip › Supplementary Files/Table S1.xlsx]

## Sheet:  table S1
Table S1 Seventeen predicted YhMGT protein sequences derived from the Y. henryi genome
Gene ID	Gene name	protein sequence
rna-Yhe00233.1	YhMMgT	MNLGFVVGVFGVLILSHAAYSTIQYRGLLKIMEEEFSGPPMNVFLELIIGLALCMWAALTFPGKFLSIHPDSDENRTVSLPDNSDFMIFNHRGRLFPPEIKMKF
rna-Yhe00872.1	YhMRS2-1	MGEEDESPFEFRALEVALEAICSFLAAKTTELEKSAYPALDELTLKISSRNLERVRKLKSAMTRLTARVQKVRDELEQLLDDDGDMADLYLTRKLVGVSSSISVSDEPIWYPTSPTIGSKISRASRVSLATVRGDDENGVEELEMLLEAYFMQIDNTLNKLTELREYIDDTEDYINIQLDNHRNQLIQLELMLSSGTVCVSMYSMIAGIFGMNIPYAWNHDHGYIFKWVVSLTGTFCAILFVIILSYARFRGLIGS
rna-Yhe02090.1	YhMRS2-2	MALTPSPFTFTSLFNFSDHSSHLSSSHHFLLPGSGWPSSPAFSLQLSALSRTPIYFEALKVLSRSKCLAKSPTTAEDFLGDYETLNVSDDDGSDSSGDGDNGGREDAKKIDSSSSYSSSDSTSLGIREPVYEVVEVKATGAISTRKINRRQLLKSSGLRPRDIRSVDPSLFMTNSVPSLLVREHAILLNLGSLRAIAMRERVLIFDYNRRGGRAFVDTLMPRLNPRSMNGGPSMPFELEVVEAALISRIQRLEQRLMNIEPRVQALLEVLPNRLTADILEELRISKQRLVELGSRAGALRQMLLDLLEDPHEIRRICIMGRNCTLRRGDDDLECSLPSEKQVAEEEEEEIEMLLENYLQRCESCHGQAERLLDSAKEMEDSIAVNLSSRRLEVSRFELL…
rna-Yhe06241.1	YhMRS2-3	MAQNGYVVPADPSAVVTVKKKTPQSSRNWLLIDATGKSTPLDVDKYAIMHRVQIHARDLRILDPNLSYPSTILGRERAIVLNLEHIKAIITSEEVLLRDPSDENVIPVVEELQRRLPVGNEAHHGQGDGKESSGAQNDGDTGEEDESPFEFRALEVALEAICSFLAARTTELETAAYPALDELTSKISSRNLDRVRKLKSAMTRLTARVQKVRDELEQLLDDDDDMADLYLSRKLSSASSPISSVGEPNWYPTSPTIGSKISRASRASLATVRGDENDVEELEMLLEAYFMQIDSTLNRLTTLREYIDDTEDYINIQLDNHRNQLIQLELVLSSGTVCLSMYSLVAGIFGMNIPYTWNDDHGYIFKYVVSLTGTFCAILFVIIMSYARYKGLVEFGWRE…
rna-Yhe08191.1	YhMRS2-4	MAELKERLLPPRPASAMNLRDAAVSRPSASGRTPLLGVDVLGLKKRGQGLRSWIRVDTAGNTQVMEVDKFTMMRRCDLPARDLRLLDPLFVYPSTILGREKAIVVNLEQIRCIITADEVLLLNSLDNYVLRYVVELQQRLKTSGVGEIWQQENSQLSRRRSRSFENGFENSSPDYLPFEFRALEIALEAACTFLDAQASELEIEAYPLLDELTSKISTLNLERVRRLKSRLVALTRRVQKVRDEIEQLMDDDGDMAEMYLTEKKRRMEGSLYGDQSLLGYRSNDGLSVSAPVSPVSSPPDLKRLDKSLSIARSRHDSARSSEDVTENIEELEMLLEAYFVVIDSTLNKLTSLKEYIDDTEDFINIQLDNVRNQLIQFELLLTTATFVVAIFGVVAGIFG…
rna-Yhe12116.1	YhMRS2-5	MSELKERLLPPRPASAINLRGDAGSRPSASGRQPLLGVDVLGLKKRGQGLKSWIRVDTFANTQVIEVDKFTMMRRCDLPARDLRLLDPLFVYPSTILGREKAIVVNLEQIRCIITADEVLLLNSLDNYVLRYVVELQQRLKASSVTEVWNQDSVELSRRKSRSRSLDNVFQNSSPDYLPFEFRALEVALEAACTFLDSQASELEIEAYPLLDELTSKISTLNLERVRRLKSRLVALTRRVQKVRDEIEQLMDDDGDMAEMYLTEKKNRMEGSLCGDQSLLGYRSNDCFSLSAPVSPVSSPPESRRLEKSLSIVRSRHDSAKSSEGATENIEELEMLLEAYFVVIDSTLNKLTSLKEYIDDTEDFINIQLDNVRNQLIQFELLLTTATFVVAIFGVVAGI…
rna-Yhe18175.1	YhMRS2-6	MGEQMDPFSVFNLSEKIGRPVNLEGQSNRGHPFSGLKKRGQSSRSWVKIDQNGNSTVLELDKATIMKRCSLPSRDLRLLDPLFIYPSSILGRERAIVVSLEKIRCIITAEEVILMNARDASVVQYQSELCKRLQSNQNLNLKDDLPFEFKALELVLELSCLSLDAQVNELEMEVYPVLDELASNISTLNLEHVRRLKGRLLTLTQKVQKVCDEIEHLMDDDDDMAEMYLTEKKERAEAHASEELEDNIDEEFASSGIVSKSAPVSPVGSTSGTFGKLQRAFSSIVGSHKSLLSSSSSGENIDQLEMLLEAYFVVVDNTLSKLSSLKEYIDDTEDLINIKLGNVQNQLIRFQLLLTAATFVAAIFAAVTAVFGMNLQDSVFQNPTMFQYVLLVTGLIYSE…
rna-Yhe20022.1	YhMRS2-7	MGKGPLSFRRLSSIRHRKKGSAVKDDAAQTSTPSSPPPPPPINAGGPIVGGTGKAKKKTGGARLWMRFDRTGAMEVVECDKSTIIKRASVPARDLRILGPVFSHSSNILAREKAIVVNLEVIKAIVTAEEVLLLDPLRPEVLPLVERLKQQFPQRNCTENALQGAANVQSTLDPEAAEGLQSELPFEFQVLEIALEVVCSFVDSSVAALETEAWPVLDELTKNVSTENLEYVRSLKSNLTRLLARVQKVRDELEHLLDDNEDMADLYLTRKWNQNQQAEAILAGTASNSIVAPPHNTSNLHRLTSNRSASMMTSNTEEDDVEDLEMLLEAYFMQLEGMRNKILTVREYIDDTEDYVNIQLDNQRNELIQLQLILTIASFAIAAETLLASLFGMNIPCPL…
rna-Yhe25577.1	YhMRS2-8	MRGARLDEFNTNPSTPNTGQPTPTNGINGAGVGGGGRKKGVGVRSWLVLNSSGQAQPIEAGKHAIMRRTGLPARDLRILDPLLSYPSTVLGRERAIVINLEHIKAIITAQEVLLLNSKDPSVSPFIDELQRRILCHHHASKPQEEENSEGEPHTRVDPAQGEAGTPQSFGNQGSEAKKDAKQSLENQDGSKVLPFEFVALEACLEAASSSLEHEALRLELEAHPALDKLTSKISTLNLERVRQIKSRLVAITGRVQKVRDELEHLLDDDEDMAEMYLTEKLAQKLEDSSNSSMNESDTFEVDLPQGDEDDRLPPEFASEANRDESYLQANDAHDLLMSAHSALSRHSRGTHTSSTRSAMSNKFDVEELEMLLEAYFVQIDGTLNKLSTLREYVDDTEDY…
rna-Yhe04316.1	YhNIPA1	MVDSGGSWRDEYKGMSSDNIKGLVLALSSSLFIGASFIVKKKGLKKAGASGLRAGSGGYSYLLEPLWWLGMITMIVGEIANFAAYAFAPAILVTPLGALSIIISASLAHIILHEKLHTFGILGCALCIVGSVTIVLHAPQEQEIVSVLEVWNLATEPAFLFYAAGVVGAAILLIIQFIPLYGQSHVMVYIGVCSLIGSLSVMSVKALGIALKLTFSGTNQLVYPQTWVFTVIVLMCVITQMNYLNKALDTFNTAVVSPIYYVMFTSLTILASVIMFKDWDRQNGTQIVTELCGFVIILSGTFLLHKTKDMVDIVESKANLSSEDNHLRLRLPKHSEDSNGFGQEGIILSLRRQESAKSPRPARQTKQLEEDLEAVPLRRQESSLRS
rna-Yhe09912.1	YhNIPA2	MAGSGGSWRDAYRGMSSDNIKGLVLAISSSLFIGASFIVKKKGLKRAGASGLRAGSGGYSYLLEPLWWVGMITMIVGEIANFAAYAFAPAILVTPLGALSIIISAALAHVILREKLHTFGLLGCVLCVVGSITIVLHAPQEQEIDSVLQVWNLATEPAFLLYAAAVVGIAIILIVQFIPQYGQSHVMVYIGVCSLVGSLSVMSVKALGIALKLTFSGMNQLIYPQTWIFTLIVLTCVITQMNYLNKALDTFNTAVVSPIYYVMFTSLTILASVIMFKDWDRQDGTQIVTELCGFVTILSGTFLLHKTKDMVDGSSSSGNLVLRLPKHFEDSNGFEQEGIPLTLRRQECTKSPRPMRHLILPQDGPEAV
rna-Yhe11352.1	YhNIPA3	MGESGGSWRDSYKGMSSDNIKGLVLALSSSLFIGASFIVKKKGLKKAASTGTRAGVGGYSYLYEPLWWIGMTTMLLGEIANFAAYAFAPAILVTPLGAVSIIISAVLAHIILREKLHIFGILGCALCVVGSTTIVLHAPQEREIDSVIEVWNLATEPAFMFYASLVIGAAVFLIIRFVPQYGQTNVMVYIGICSLVGSLSVMSVKALGIALKLTFSGTNQLFYPQTWIFTLVVLTCVITQLNYLNKALDTFNTAIVSPIYYVMFTSLTILASVIMFKDWDRQNGTQIVTEMCGFVTILSGTFLLHRTKDMVEGSSVILPLRLSKHINEEEGIPLRRQESLRSP
rna-Yhe13567.1	YhNIPA4	MEEMSPDNIHGVILAVSSSIFIGSSFIIKKKGLKKAGVSGARAGEGGYGYLYEPWWWAGMITMIVGEVANFAAYAFAPAILVTPLGALSIIFSAVLAHFILEEKLHMFGILGCVLCVVGSTTIVLHAPHEQDIESVKQVWHLATEPGFLAYSAVVLVVVLALIFYYEPRYGKTHMIVYVGICSLMGSLTVMSVKAVAIAIKLTFSGMNQFKYFHAWIFIIVVTICCILQINYLNKALDNFNTAVISPVYYVMFTTFTILASMIMFKDWASQSGLQIATELCGFVTILSGTFLLHKTKDMGNSSSVRGATSHSPRDTPVFINSGSSRSSNSTRPAIL
rna-Yhe16440.2	YhNIPA5	MVSDNEMGLLLAVSSSVFIGSSFILKKKGLKRAAANGTRAGFGGYTYLLEPLWWVGLVTMTFGEIANFVAYVYAPAVLVTPLGALSIIISAVLAHFLLNEKLRKMGVWGCVCCIVGSVMIVIHAPQEQTPNSVQEIWKLAMQPAFLIYVATSMSIVLALVLYCEPLCGQTNVLVYIGICSLMGSLTVMSIKAVGIAIKLTLEGINQIWYPETWFFVMVAAICVVMQMIYLNKALDTFNAAIVSPIYYVMFTTLTIVASAIMFKDWYGQNTDSIASEICGFITVLTGTVILHATREEEEASSSGRMRWQDSGKSFDEEHLTSLYSPEY
rna-Yhe18310.1	YhNIPA6	MGEWVIGAFINIFGSVAINFGTNLLKLGHNERERLALQDNGVGKLPLKPIIHFQTWRVGILVFLLGNCLNFISFGYAAQSLLAALGSIQFVSNIAFAYVVLNKMVTVKVLVATAFIVLGNVFLVAFGNHQSPVFTPEQLVEKYSNVTFLVYCGILILIVAVHHFLYRKGEVLISVPGQEISSYWKMLLPFSYAVVSGAIGSCSVLFAKSLSNLLRLAMSSSYQLHSWFTYSMLLLFLSTAGFWMTRLNEGLFLYDAILIVPMFQIAWTFFSICTGFIYFQEFQVFDALRTTMFILGMMCVFIGISLLAPDDTRGNETKDNSSSLDSIVSSSVPTEEDRLMPQSSEDGHNKDTRVVVQGMYMKAADLIAKTKTACLAALGFGEDSINASAILVMPMVSSK…
rna-Yhe20485.1	YhNIPA7	MESDNGKGLILAVASSVFIGSSFILKKKGLKRAGANGTRAGYGGYTYLLEPLWWAGMVTMIVGEAANFVAYIYAPAVLVTPLGALSIIISAVLAHFLLKEKLKKMGVLGCVSCIVGSVVIVIHAPQEHTPNSVEEIWNLATQPAFLIYVATTMSIVLALILHFEPLCGQTNILVYIGICSLMGALTVMSIKAIGIAIKLTMEGVSQIGYPQTWLFVMVATTCVVTQLIYLNKALDTFNAAIVSPVYYVMFTTLTIVASAIMFKDWSGQDAASMASEICGFITVLTGTMILHGTREEEQAAASSETVRWYDSRKSMNEEHLISLYSPEY
rna-Yhe26015.1	YhNIPA8	MDQMSPDNINGVILAVSSSIFIGSSFIIKKKGLKKAGASGVRAGEGGYGYLKEPWWWAGMITMIVGEVANFAAYAFAPAILVTPLGALSIIFSAVLAHFILQEKLHIFGVLGCVLCVVGSVTIVLHAPHEQKIESVKQIWQLAIEPGFLVYSAVILIVVLVLIFYYEPRYGKTHLIVYVGICSLMGSLTVMSVKAVAIAIKLTFSGTNQFKYFNTWIFIIVVAICCLLQINYLNKALDTFNTAVISPVYYVMFTTFTIIASMMFKDWASQSGLKIATELCGFVTILSGTFLLHKTKDMGNSASGRGSISMPPRDTPVFTNSGSGRSSSSDKVAS
