# Supplementary material for: Genome-wide identification and functional characterization of the Magnesium Transporter (MGT) gene family and its expression patterns to different anionic magnesium stresses in Yinshania henryi
Source: BMC Genomics. 2026 Mar 2;27:356. doi: 10.1186/s12864-026-12704-z (PMC13059214; doi:10.1186/s12864-026-12704-z)
Supplement: Supplementary file 1 — Supplementary Material 1. [file 12864_2026_12704_MOESM1_ESM.zip › Supplementary Files/Table S10.xlsx]

## Sheet: Table S10
Table S10 Primers for constructing subcellular localization vectors
Gene name	primer	Primer (5' to 3')
pCAMBIA1301-YhNIPA3-EGFP	Forward	5'-GGGGGACGAGCTCGGTACCCATGGGGGAATCAGGTGGAAG-3'
	Reverse	5'-TTGCTCACCATGGATCCCCTAGGTGACCGGAGAGACTCTT-3'
pCAMBIA1301-YhNIPA6-EGFP	Forward	5'-GGGGGACGAGCTCGGTACCCATGGGAGAATGGGTCATCGG-3'
	Reverse	5'-CTTGCTCACCATGGATCCCCTAGCCTTTGAAGAGATGGTCT-3'
pCAMBIA1301-YhNIPA8-EGFP	Forward	5'-GGGGGACGAGCTCGGTACCCATGGATCAGATGTCACCTGA-3'
	Reverse	5'-CTTGCTCACCATGGATCCCCAAGAGGCGACTTTATCAGAGC-3'
pCAMBIA1300-AtPIP2A-mCherry	Forward	5'-AGAACACGGGGGACGAGCTCATGGCAAAGGATGTGGAAGC-3'
	Reverse	5'-GGGCCCGCGGTACCGTCGACGACGTTGGCAGCACTTCTGA-3'
pCAMBIA1300-AtRBSC-mCherry	Forward	5'-AGAACACGGGGGACGAGCTCATGGCTTCCTCTATGCTCTC-3'
	Reverse	5'-TTGCTCACCATGCAGGATCCAGCATCAGTGAAGCTTGGGG-3'
