# Supplementary material for: Genome-wide identification and functional characterization of the Magnesium Transporter (MGT) gene family and its expression patterns to different anionic magnesium stresses in Yinshania henryi
Source: BMC Genomics. 2026 Mar 2;27:356. doi: 10.1186/s12864-026-12704-z (PMC13059214; doi:10.1186/s12864-026-12704-z)
Supplement: Supplementary file 1 — Supplementary Material 1. [file 12864_2026_12704_MOESM1_ESM.zip › Supplementary Files/Table S2.xlsx]

## Sheet: Table S2
Table S2 Chromosomal localization of YhMGT genes in the Y. henryi genome
Gene Name	Mapping chromosomes	Chromosome location
YhMRS2-1	chr1	4337358-4340335
YhMRS2-2	chr1	10579688-10583565
YhMRS2-3	chr1	40489853-40492709
YhMRS2-4	chr2	7805293-7807829
YhMRS2-5	chr2	38789688-38791288
YhMRS2-6	chr4	16356030-16357959
YhMRS2-7	chr4	25570801-25572695
YhMRS2-8	chr6	8970776-8973150
YhNIPA1	chr1	23613590-23616632
YhNIPA2	chr2	17695184-17698012
YhNIPA3	chr2	33904851-33907512
YhNIPA4	chr3	17915182-17917157
YhNIPA5	chr3	34085014-34087555
YhNIPA6	chr4	17146485-17149555
YhNIPA7	chr5	77862-80245
YhNIPA8	chr6	11403318-11404928
YhMMgT	chr1	1195209-1196639
