# Supplementary material for: Genome-wide identification and functional characterization of the Magnesium Transporter (MGT) gene family and its expression patterns to different anionic magnesium stresses in Yinshania henryi
Source: BMC Genomics. 2026 Mar 2;27:356. doi: 10.1186/s12864-026-12704-z (PMC13059214; doi:10.1186/s12864-026-12704-z)
Supplement: Supplementary file 1 — Supplementary Material 1. [file 12864_2026_12704_MOESM1_ESM.zip › Supplementary Files/Table S3.xlsx]

## Sheet: Table S3
Table S3 Gene duplication patterns of the 17 YhMGT genes
Gene Name	Gene ID	Gene Name	Gene ID	Duplication Type
YhMRS2-1	rna-Yhe00872.1	YhMRS2-3	rna-Yhe06241.1	WGD or Segmental
YhMRS2-4	rna-Yhe08191.1	YhMRS2-5	rna-Yhe12116.1	WGD or Segmental
YhNIPA1	rna-Yhe04316.1	YhNIPA2	rna-Yhe09912.1	WGD or Segmental
YhNIPA1	rna-Yhe04316.1	YhNIPA3	rna-Yhe11352.1	WGD or Segmental
YhNIPA4	rna-Yhe13567.1	YhNIPA8	rna-Yhe26015.1	WGD or Segmental
YhNIPA5	rna-Yhe16440.2	YhNIPA7	rna-Yhe20485.1	WGD or Segmental
YhMRS2-2	rna-Yhe02090.1			Dispersed
YhMRS2-6	rna-Yhe18175.1			Dispersed
YhMRS2-7	rna-Yhe20022.1			Dispersed
YhMRS2-8	rna-Yhe25577.1			Dispersed
YhNIPA6	rna-Yhe18310.1			Singleton
YhMMgT	rna-Yhe00233.1			Singleton
