# Supplementary material for: Genome-wide identification and functional characterization of the Magnesium Transporter (MGT) gene family and its expression patterns to different anionic magnesium stresses in Yinshania henryi
Source: BMC Genomics. 2026 Mar 2;27:356. doi: 10.1186/s12864-026-12704-z (PMC13059214; doi:10.1186/s12864-026-12704-z)
Supplement: Supplementary file 1 — Supplementary Material 1. [file 12864_2026_12704_MOESM1_ESM.zip › Supplementary Files/Table S4.xlsx]

## Sheet: Table S4
Table S4 Conserved motif composition and arrangement in YhMGT protein sequences
Motif	Width	E value	Best possible match
1	49	3.4e-191	CVITQMNYLNKALDTFNTAVVSPIYYVMFTTLTILASVIMFKDWDRQNG
2	50	1.5e-181	YLLEPLWWAGMITMIVGEIANFAAYAFAPAILVTPLGALSIIISAVLAHF
3	50	1.5e-160	EELEMLLEAYFVQIDSTLNKLTSLREYIDDTEDYINIQLDNVRNQLIQLE
4	50	4.5e-161	EPLYGQTHVMVYIGICSLMGSLTVMSVKAVGIAJKLTFSGTNQLKYPQTW
5	50	3.4e-160	REKLHTFGILGCVLCVVGSVTIVLHAPQEQEIDSVKZVWNLATEPAFLIY
6	50	2.0e-154	DELTSKISTLNLERVRRLKSRLVALTARVQKVRDEJEQLLDDDGDMAEMY
7	41	1.2e-114	NIKGLILAVSSSLFIGSSFIVKKKGLKKAGASGTRAGSGGY
8	50	2.8e-108	KYTIMRRCDLPARDLRJLDPLFSYPSTILGREKAIVVNLEQIKAIITAEE
9	31	3.3e-069	QIATELCGFVTILSGTFLLHKTKDMVEASSS
10	29	2.7e-048	DELPFEFRALEVALEAACSFLDAQASELE
Notes: Numbers correspond to the motifs in Fig. 4.
