# Supplementary material for: Genome-wide identification and functional characterization of the Magnesium Transporter (MGT) gene family and its expression patterns to different anionic magnesium stresses in Yinshania henryi
Source: BMC Genomics. 2026 Mar 2;27:356. doi: 10.1186/s12864-026-12704-z (PMC13059214; doi:10.1186/s12864-026-12704-z)
Supplement: Supplementary file 1 — Supplementary Material 1. [file 12864_2026_12704_MOESM1_ESM.zip › Supplementary Files/Table S5.xlsx]

## Sheet: Sheet1
Locus	染色体位置
AT5G03345.1	chr5：814085 - 815619		PRCE2
	chr	DUF803

## Sheet: Sheet2
Table S5 MGT of Y.henryi, O.sativa, and A. thaliana for phylogenetic analysis
Locus	Mapping chromosomes	Chromosome location	Gene Name	Gene Synonyms	Species
Yhe00872.1	chr1	4337358-4340335	YhMRS2-1		Y.henryi
Yhe02090.1	chr1	10579688-10583565	YhMRS2-2
Yhe06241.1	chr1	40489853-40492709	YhMRS2-3
Yhe08191.1	chr2	7805293-7807829	YhMRS2-4
Yhe12116.1	chr2	38789688-38791288	YhMRS2-5
Yhe18175.1	chr4	16356030-16357959	YhMRS2-6
Yhe20022.1	chr4	25570801-25572695	YhMRS2-7
Yhe25577.1	chr6	8970776-8973150	YhMRS2-8
Yhe04316.1	chr1	23613590-23616632	YhNIPA1
Yhe09912.1	chr2	17695184-17698012	YhNIPA2
Yhe11352.1	chr2	33904851-33907512	YhNIPA3
Yhe13567.1	chr3	17915182-17917157	YhNIPA4
Yhe16440.2	chr3	34085014-34087555	YhNIPA5
Yhe18310.1	chr4	17146485-17149555	YhNIPA6
Yhe20485.1	chr5	77862-80245	YhNIPA7
Yhe26015.1	chr6	11403318-11404928	YhNIPA8
Yhe00233.1	chr1	1195209-1196639	YhMMgT
AT1G16010	chr1	5495373-5497720	AtMRS2-1	AtMGT2	A. thaliana
AT5G64560	chr5	25806698-25809711	AtMRS2-2	AtMGT9
AT3G19640	chr3	6820926-6823467	AtMRS2-3	AtMGT4
AT3G58970	chr3	21789332-21791476	AtMRS2-4	AtMGT6
AT2G03620	chr2	1100325-1102811	AtMRS2-5	AtMGT3
AT4G28580	chr4	14123489-14125089	AtMRS2-6	AtMGT5
AT5G09690	chr5	3000723-3003539	AtMRS2-7	AtMGT7
AT5G09720	chr5	3011614-3014451	AtMRS2-8
AT5G09710	chr5	3007506-3011146	AtMRS2-9
AT1G80900	chr1	30398150-30400399	AtMRS2-10	AtMGT1
AT5G22830	chr5	7627597-7630993	AtMRS2-11	AtMGT10
AT4G38730	chr4	18080233-18082683	AtENOR3L1	DUF803
AT3G23870	chr3	8619192-8621907	AtENOR3L2	DUF803
AT4G13800	chr4	8001795-8004767	AtENOR3L3	DUF803
AT1G71900	chr1	27061461-27064530	AtENOR3L4	DUF803
AT1G34470	chr1	12604161-12607033	AtENOR3L5	DUF803
AT4G09640	chr4	6087768-6090995	AtENOR3L6	DUF803
AT5G11960	chr5	3858428-3861528		DUF803
AT3G26670	chr3	9797986-9801209		DUF803
AT5G03345.1	chr5	814085-815619	AtPRCE2
Os06g0650800	chr6	26635665-26639720	OsMRS2-1	OsMGT	O.sativa
Os01g0869200	chr1	37664233-37667335	OsMRS2-2	OsMGT1
Os01g0908500	chr1	39551438-39555254	OsMRS2-3	OsMGT
Os10g0545000	chr10	21298747-21301704	OsMRS2-4	OsMGT6
Os03g0137700	chr3	2075322-2077636	OsMRS2-5	OsMGT
Os03g0684400	chr3	27287853-27294356	OsMRS2-6	OsMGT3
Os03g0742400	chr3	30453833-30456585	OsMRS2-7	OsMGT
Os04g0430900	chr4	21368550-21371720	OsMRS2-8	OsMGT
Os04g0501100	chr4	25011878-25015485	OsMRS2-9	OsMGT
Os01g0873700	chr1	37887626-37890353		OsMGT
Os01g0882300	chr1	38299999-38305642		OsMGT
Os01g0708300	chr1	29423549-29427813		OsMGT
Os02g0518100	chr2	18827027-18831745		OsMGT
Os02g0498300	chr2	17527550-17539443		OsMGT
Os04g0373000	chr4	18189000-18193537		OsMGT
Os05g0430700	chr5	21135258-21138615		OsMGT
Os05g0424800	chr5	20807123-20811218		OsMGT
Os05g0513400	chr5	25458603-25462078		OsMGT
Os11g0197400	chr11	4866531-4871520		OsMGT
Os06g0715700	chr6	30383141-30386890		OsMGT
Os01g0601000	chr1	23611048-23615257		OsMGT, OsEnS-10
Os01g0664100	chr1	27123488-27129361		OsMGT, OsSTIL1, OsCZMT1
Os12g0566400	chr12	23279939-23282625	OsMMgT
