# Supplementary material for: Genome-wide identification and functional characterization of the Magnesium Transporter (MGT) gene family and its expression patterns to different anionic magnesium stresses in Yinshania henryi
Source: BMC Genomics. 2026 Mar 2;27:356. doi: 10.1186/s12864-026-12704-z (PMC13059214; doi:10.1186/s12864-026-12704-z)
Supplement: Supplementary file 1 — Supplementary Material 1. [file 12864_2026_12704_MOESM1_ESM.zip › Supplementary Files/Table S6.xlsx]

## Sheet: Table S6
Table S6 Analysis of promoter cis-acting elements of 17 YhMGT genes
Gene Name	Gene Classification	cis-acting elements numbers
		Core elements/Binding sites						Development				Light									Hormone									Abiotic/Biotic
		CAAT-box	CCAAT-box	AT~TATA-box	TATA	TATA-box	MRE	CAT-box	circadian	CCAAT-box	O2-site	AAGAA-motif	AE-box	G-box	GATA-motif	GT1-motif	I-box	Box 4	TCCC-motif	ATCT-motif	ABRE	CGTCA-motif	GARE-motif	TGACG-motif	TGA-element	as-1	P-box	TATC-box	TCA-element	ARE	MBS	LTR	TC-rich repeats	WUN-motif	WRE3	W box	MYB	MYC	STRE
YhMMgT	MMGT	34	0	0	0	26	1	0	0	0	0	5	2	0	0	0	0	0	0	0	0	2	0	2	1	2	0	2	0	3	2	1	2	1	0	1	5	3	3
YhMRS2-1	MRS2-like	48	0	0	2	24	1	0	1	0	0	2	0	4	1	0	1	1	0	2	4	11	0	0	0	0	3	0	0	4	1	2	0	0	1	0	10	8	3
YhMRS2-2		63	1	1	1	29	1	1	1	1	1	2	1	0	2	1	1	1	1	1	0	4	1	4	1	4	0	0	0	5	6	1	0	0	0	1	17	7	0
YhMRS2-3		47	1	2	0	26	2	2	0	1	4	1	0	6	0	1	0	1	0	2	5	5	1	5	1	5	1	0	2	3	3	4	1	1	1	1	9	3	1
YhMRS2-4		60	2	0	0	20	0	0	0	2	0	0	0	6	0	0	1	1	0	0	3	3	0	3	2	3	0	0	1	3	1	2	0	4	2	2	6	4	1
YhMRS2-5		49	2	0	1	15	0	1	1	2	1	0	0	5	0	4	1	0	0	1	7	3	1	3	0	3	1	0	0	2	2	2	2	2	0	4	11	2	3
YhMRS2-6		46	2	1	0	18	1	0	0	2	1	2	2	2	1	2	0	0	0	1	1	2	2	2	3	2	0	0	0	3	2	2	2	0	2	1	9	5	2
YhMRS2-7		57	0	0	0	16	0	0	0	0	1	0	0	6	2	0	1	2	1	0	3	4	0	4	2	4	2	0	0	5	3	0	3	1	1	0	11	5	1
YhMRS2-8		49	1	2	0	18	1	0	1	1	1	0	1	4	1	2	1	0	1	0	4	6	0	6	0	6	1	0	0	5	3	0	1	0	0	0	12	2	2
YhNIPA1	NIPA	66	1	17	0	85	0	0	0	1	1	1	1	1	1	1	0	2	0	0	1	2	0	2	0	2	0	1	1	2	1	1	0	1	1	2	7	7	2
YhNIPA2		45	0	1	1	36	3	0	0	0	3	4	0	2	4	2	0	4	0	0	2	3	1	3	1	3	0	1	0	4	0	0	0	0	1	1	9	6	0
YhNIPA3		54	2	4	0	40	1	1	0	2	1	1	3	5	0	0	0	3	2	0	3	4	1	4	0	4	1	0	0	3	1	2	0	0	2	0	7	5	5
YhNIPA4		68	0	3	1	37	1	2	0	0	1	1	3	1	0	0	1	5	0	1	1	0	0	0	1	0	0	0	0	4	0	1	1	0	0	0	7	6	1
YhNIPA5		53	1	4	0	49	0	1	0	1	0	3	2	0	0	0	0	5	1	2	2	4	0	4	1	4	0	0	1	5	0	0	1	2	2	0	0	4	1
YhNIPA6		60	1	0	0	15	1	0	0	1	0	2	2	2	0	2	0	1	0	0	2	4	1	4	3	4	1	0	1	1	3	2	0	0	1	2	8	5	3
YhNIPA7		53	1	2	3	49	0	0	0	1	0	4	1	7	2	1	1	2	0	0	5	4	1	4	1	4	0	0	0	2	0	0	1	2	2	0	9	9	3
YhNIPA8		53	0	9	0	63	0	0	0	0	0	1	1	4	0	1	0	2	0	0	2	1	2	1	2	1	0	0	0	4	0	1	2	0	1	0	5	7	0
