# Supplementary material for: Genome-wide identification and functional characterization of the Magnesium Transporter (MGT) gene family and its expression patterns to different anionic magnesium stresses in Yinshania henryi
Source: BMC Genomics. 2026 Mar 2;27:356. doi: 10.1186/s12864-026-12704-z (PMC13059214; doi:10.1186/s12864-026-12704-z)
Supplement: Supplementary file 1 — Supplementary Material 1. [file 12864_2026_12704_MOESM1_ESM.zip › Supplementary Files/Table S7.xlsx]

## Sheet: Table S7
Table S7 The statistical analysis results of the number of DEGs
Sample Names	Total	Up-regulated genes	Down-regulated genes
CK-vs-MC50	73	68	5
CK-vs-MC100	143	93	50
CK-vs-MC200	1298	765	533
CK-vs-MC300	4557	2278	2279
CK-vs-MS50	43	20	23
CK-vs-MS100	92	39	53
CK-vs-MS200	454	239	215
CK-vs-MS300	1744	865	879
MC50-vs-MS50	148	2	146
MC100-vs-MS100	21	5	16
MC200-vs-MS200	592	101	491
MC300-vs-MS300	771	288	483
