# Supplementary material for: Genome-wide identification and functional characterization of the Magnesium Transporter (MGT) gene family and its expression patterns to different anionic magnesium stresses in Yinshania henryi
Source: BMC Genomics. 2026 Mar 2;27:356. doi: 10.1186/s12864-026-12704-z (PMC13059214; doi:10.1186/s12864-026-12704-z)
Supplement: Supplementary file 1 — Supplementary Material 1. [file 12864_2026_12704_MOESM1_ESM.zip › Supplementary Files/Table S8.xlsx]

## Sheet: Table S8
Table S8 RT-qPCR primers for 17 YhMGT genes
Gene name	Forward primer (5' to 3') and reverse primer (5' to 3')	Fucation
YhMMgT-F	5'-GTTGGAGTGTTTGGCGTTCT-3'	RT-qPCR
YhMMgT-R	5'-TTCATCGGCGGTCCTGAAAA-3'
YhMRS2-1-F	5'-GCTCTGGAACCGTCTGTGTA-3'
YhMRS2-1-R	5'-TTCCCGTGAGACTTACGACC-3'
YhMRS2-2-F	5'-CGTGAGCCGGTTTATGAGGT-3'
YhMRS2-2-R	5'-TATCTCTGGGGCGAAGACCA-3'
YhMRS2-3-F	5'-AGAGTACGCCGCTTGATGTC-3'
YhMRS2-3-R	5'-GCTCTCTCACGGCCAAGAAT-3'
YhMRS2-4-F	5'-GCCTACGGTCTTGGATTCGT-3'
YhMRS2-4-R	5'-CCTTAAATCACGGGCGGGTA-3'
YhMRS2-5-F	5'-CAGCACGTGATTTGCGTCTC-3'
YhMRS2-5-R	5'-AGAGCAAAACCTCATCCGCA-3'
YhMRS2-6-F	5'-TTTGGAGCTCGACAAGGCAA-3'
YhMRS2-6-R	5'-GGCTGACCACTATCGCTCTC-3'
YhMRS2-7-F	5'-GGAGGGAATGCGGAACAAGA-3'
YhMRS2-7-R	5'-TGCAGCTGGATCAGTTCGTT-3'
YhMRS2-8-F	5'-AATCAAGGGAGCGAAGCCAA-3'
YhMRS2-8-R	5'-AGACAGGCTTCCAGAGCAAC-3'
YhNIPA1-F	5'-ATCATCTGCGTCTGCGACTT-3'
YhNIPA1-R	5'-TTGCTGACTCTTGGCGTCTT-3'
YhNIPA2-F	5'-AAGGACTGGGATCGACAGGA-3'
YhNIPA2-R	5'-TTTCCCGAGGACGAAGAACC-3'
YhNIPA3-F	5'-TGGTGTTGGCGTTGTCTTCT-3'
YhNIPA3-R	5'-AATACCCACCAACACCTGCC-3'
YhNIPA4-F	5'-CTTGGCTGTGTCCTCTGTGT-3'
YhNIPA4-R	5'-AGGAAACCTGGTTCGGTAGC-3'
YhNIPA5-F	5'-GCATAAAGGCGGTGGGGATT-3'
YhNIPA5-R	5'-TTGCTGCGTTGAATGTGTCC-3'
YhNIPA6-F	5'-TGCTTGTTTAGCGGCATTGG-3'
YhNIPA6-R	5'-CCCGTTCGAGTCCATTTCCT-3'
YhNIPA7-F	5'-ATGCACCAGCTGTACTCGTT-3'
YhNIPA7-R	5'-CACATCCGAGAACCCCCATT-3'
YhNIPA8-F	5'-GCAGGTGAAGGAGGGTATGG-3'
YhNIPA8-R	5'-ACCAGAATAGCCGGTGCAAA-3'
YhActin1-F	5'-ACTGAGCGTGGTTACTCTTTC-3'
YhActin1-R	5'-CTCAAGCTCCTGCTCATAGTC-3'
