# Supplementary material for: Genome-wide identification and functional characterization of the Magnesium Transporter (MGT) gene family and its expression patterns to different anionic magnesium stresses in Yinshania henryi
Source: BMC Genomics. 2026 Mar 2;27:356. doi: 10.1186/s12864-026-12704-z (PMC13059214; doi:10.1186/s12864-026-12704-z)
Supplement: Supplementary file 1 — Supplementary Material 1. [file 12864_2026_12704_MOESM1_ESM.zip › Supplementary Files/Table S9.xlsx]

## Sheet: Sheet1
Table S9 Prediction of subcellular localization of the YhMGT genes
Gene name	Prediction of subcellular localization
YhMMGT	endoplasmic reticulum, mitochondrion
YhMRS2-1	chloroplast , mitochondrion
YhMRS2-2	chloroplast, envelope, plastid
YhMRS2-3	chloroplast, plasma membrane
YhMRS2-4	mitochondrion, vacuole
YhMRS2-5	mitochondrion
YhMRS2-6	mitochondrion
YhMRS2-7	mitochondrion
YhMRS2-8	chloroplast
YhNIPA1	plasma membrane
YhNIPA2	plasma membrane
YhNIPA3	plasma membrane
YhNIPA4	plasma membrane
YhNIPA5	chloroplast
YhNIPA6	chloroplast
YhNIPA7	chloroplast
YhNIPA8	plasma membrane
